# Supplementary material for: Copy Number Variation in Thai Population
Source: PLoS One. 2014 Aug 13;9(8):e104355. doi: 10.1371/journal.pone.0104355 (PMC4131886; doi:10.1371/journal.pone.0104355)
Supplement: File S1 — Supporting Tables S1–S5. Table S1: Sample size of all populations used in this study. Table S2: Characteristics of CNVs discovered by PennCNV (HMM) and CNV Workshop (CBS). Table S3: List of 173 genes overlapping CNVs with statistically significantly different allele frequencies across HapMap3 populations as compared with Thais (p-value <0.01). Table S4: The 35 genes overlapping CNVs with statistically significantly different allele frequencies across HapMap3 populations as compared with Thais (p-value <0.0002); the pink, blue, and yellow cells represent homozygous or heterozygous deletion CNVs, duplication CNVs, and complex CNVs, respectively. Table S5: Summary of genotyping platforms and CNV-calling algorithms used in this study. (XLS) [file pone.0104355.s002.xls]

## Sheet: Table S1
Population	Total number after removing children from family cohorts
CHB*	84
CHD*	85
JPT*	86
LWK*	90
YRI*	113
ASW*	47
MKK*	142
CEU*	165
TSI*	88
GIH*	88
MEX*	50
Thai	3017
Total	4055
*HapMap3 populations (CHB-Han Chinese in Beijing, China; CHD-Chinese in Metropolitan Denver, Colorado; JPT-Japanese in Tokyo, Japan; LWK-Luhya in Webuye, Kenya; YRI-Yoruba in Ibadan, Nigeria; ASW-African ancestry in Southwest USA; MKK-Maasai in Kinyawa, Kenya; CEU-Utah residents with Northern and Western European ancestry from the CEPH collection; TSI-Toscani in Italia; GIH-Gujarati Indians in Ho…

## Sheet: Table S2
	PennCNV	CNVWorkshop
Median number per genome	24	14
Median size (bp)	41044	28886
Size range (bp)	1013 - 4338144	231 - 7083599
Median size of duplications	102662	156374
Median size of deletions	26050	15820.5
Deletion/Duplication Ratio	2.31966	3.74705

## Sheet: Table S3
GENE	CHR	START	END	THAI	CHB	CHD	JPT	ASW	LWK	MKK	YRI	GIH	MEX	TSI	CEU	Pvalue
KIF1B	1	10193350	10364248	0.000331455	0	0	0	0.0851064	0.0666667	0.0352113	0.221239	0	0.02	0	0	0.00019996
PRAMEF1	1	12774132	12778810	0.0102751	0.0952381	0.105882	0.116279	0.0425532	0.0555556	0.084507	0.0265487	0.0681818	0.1	0.0454545	0.0848485	0.00019996
PRAMEF2	1	12839527	12844351	0.00928074	0.0952381	0.105882	0.116279	0.0425532	0.0555556	0.084507	0.0265487	0.0681818	0.1	0.0454545	0.0848485	0.00019996
CROCC	1	17121031	17172061	0.00331455	0.833333	0.811765	0.825581	0.617021	0.733333	0.760563	0.787611	0.511364	0.5	0.75	0.636364	0.00019996
ELA3A	1	22200735	22211622	0.00132582	0.107143	0.117647	0.162791	0.106383	0.177778	0.105634	0.079646	0.0568182	0.02	0.0568182	0.0181818	0.00019996
FGGY	1	59535212	60000990	0	0.0119048	0	0.116279	0.255319	0.211111	0.253521	0.238938	0.125	0.1	0.0681818	0.030303	0.00019996
INADL	1	61980736	62402179	0.000331455	0	0	0	0.0212766	0	0.00704225	0.079646	0	0	0	0	0.00019996
FCGR1C	1	147635917	147644921	0.00563474	0	0	0.0116279	0	0.0111111	0	0.00884956	0.0454545	0.02	0.0340909	0.0242424	0.0019996
GBA	1	153470866	153481112	0	0	0	0	0.106383	0.1	0.0774648	0.0973451	0	0.02	0.0113636	0	0.00019996
NME7	1	167368392	167603810	0.000331455	0.297619	0.211765	0.186047	0.276596	0.244444	0.464789	0.132743	0.375	0.38	0.545455	0.575758	0.00019996
CFHR3	1	195010552	195029496	0.00497183	0.202381	0.152941	0.104651	0.595745	0.588889	0.450704	0.79646	0.602273	0.22	0.420455	0.393939	0.00019996
CFHR1	1	195055483	195067942	0.00563474	0.202381	0.152941	0.104651	0.595745	0.588889	0.450704	0.79646	0.602273	0.22	0.420455	0.393939	0.00019996
CFHR4	1	195123834	195154386	0.0175671	0.0833333	0.0352941	0.0232558	0.0425532	0.0555556	0.00704225	0.0707965	0.0568182	0.02	0.0113636	0	0.00019996
HHAT	1	208568228	208916255	0	0	0	0	0.0425532	0.0555556	0.0140845	0.0619469	0	0	0	0	0.00019996
LOC149643	1	211070107	211087614	0.00232019	0.0357143	0.0470588	0.0581395	0.0212766	0	0.0422535	0	0.0227273	0.02	0.0795455	0.10303	0.00019996
EGLN1	1	229568053	229627413	0	0.0357143	0.0705882	0.0348837	0	0	0	0	0	0	0	0	0.00019996
GALM	2	38746742	38815031	0.000994365	0	0	0	0.0425532	0.0111111	0.028169	0	0	0.02	0.0113636	0.121212	0.00019996
SFRS7	2	38824244	38832005	0	0	0	0	0.0425532	0.0111111	0.028169	0	0	0.02	0.0113636	0.121212	0.00019996
ANKRD36B	2	97487692	97572761	0	0.714286	0.611765	0.55814	0.680851	0.566667	0.633803	0.460177	0.420455	0.66	0.806818	0.860606	0.00019996
DPP10	2	114916368	116318406	0.0440835	0	0	0	0.0638298	0.0555556	0.00704225	0.079646	0	0	0	0	0.00019996
CNTNAP5	2	124499333	125389333	0.00066291	0	0	0	0.12766	0.0777778	0.0211268	0.079646	0	0.02	0	0	0.00019996
GPR39	2	132890616	133120639	0	0.0119048	0	0	0.0851064	0.0666667	0	0.123894	0	0	0	0.00606061	0.00019996
SESTD1	2	179674663	179837595	0	0.178571	0.176471	0.290698	0.659574	0.6	0.725352	0.699115	0.681818	0.48	0.556818	0.351515	0.00019996
ZNF385B	2	180014955	180434477	0.00530328	0	0	0	0.297872	0.377778	0.15493	0.292035	0.113636	0.06	0.0681818	0.121212	0.00019996
BMPR2	2	202949294	203140719	0	0	0	0	0.255319	0.211111	0.119718	0.415929	0	0.02	0	0	0.00019996
ERBB4	2	211948686	213111597	0.00132582	0	0	0	0.0212766	0	0	0	0.170455	0	0.0568182	0.139394	0.00019996
TM4SF20	2	227935117	227952266	0	0	0	0	0.0638298	0	0	0	0.0227273	0.06	0.159091	0.133333	0.00019996
UGT1A8	2	234191029	234346684	0.000331455	0	0	0	0.0212766	0.0777778	0.0985915	0.0442478	0	0	0	0	0.00019996
UGT1A10	2	234209861	234346690	0.000331455	0	0	0	0.0212766	0.0777778	0.0985915	0.0442478	0	0	0	0	0.00019996
UGT1A9	2	234245282	234346690	0	0	0	0	0.0212766	0.0777778	0.0985915	0.0442478	0	0	0	0	0.00019996
UGT1A7	2	234255322	234346684	0	0	0	0	0.0212766	0.0777778	0.0985915	0.0442478	0	0	0	0	0.00019996
UGT1A6	2	234265059	234346690	0	0	0	0	0.0212766	0.0777778	0.0985915	0.0442478	0	0	0	0	0.00019996
UGT1A5	2	234286376	234346684	0	0	0	0	0.0212766	0.0777778	0.0985915	0.0442478	0	0	0	0	0.00019996
UGT1A4	2	234292176	234346684	0	0	0	0	0.0212766	0.0777778	0.0985915	0.0442478	0	0	0	0	0.00019996
UGT1A3	2	234302511	234346684	0	0	0	0	0.0212766	0.0777778	0.0985915	0.0442478	0	0	0	0	0.00019996
CTDSPL	3	37878672	38000964	0.0447464	0.154762	0.141176	0.0348837	0.0638298	0.0111111	0.0422535	0.0265487	0.215909	0.08	0.272727	0.121212	0.00019996
ULK4	3	41263093	41978664	0.00464037	0	0	0	0.0425532	0.0333333	0.0492958	0.0619469	0	0.02	0	0	0.00019996
SFMBT1	3	52913666	53055110	0.0523699	0.142857	0.105882	0.0465116	0.0638298	0	0	0	0.0568182	0.3	0.181818	0.157576	0.00019996
EPHA3	3	89239363	89613974	0.0152469	0.0238095	0.0235294	0.0116279	0.0425532	0	0	0	0.0227273	0.1	0.102273	0.0363636	0.00019996
ZBTB20	3	115540212	116348817	0.0530328	0.0238095	0.0117647	0.0348837	0.425532	0.588889	0.316901	0.654867	0.227273	0.04	0.0113636	0.0181818	0.00019996
NLGN1	3	174598937	175483810	0.000331455	0	0	0	0.0851064	0.0666667	0.0211268	0.079646	0	0	0	0	0.00019996
LEPREL1	3	191157315	191321412	0.000994365	0.797619	0.694118	0.569767	0.404255	0.344444	0.211268	0.371681	0.613636	0.38	0.488636	0.49697	0.00019996
SLIT2	4	19864332	20229886	0	0	0	0	0.0212766	0.0111111	0.0352113	0.079646	0	0.02	0.0113636	0.00606061	0.00019996
KCNIP4	4	20339336	21559472	0.000994365	0.178571	0.2	0.197674	0.468085	0.544444	0.408451	0.513274	0.0681818	0.06	0	0	0.00019996
SCFD2	4	53433907	53926999	0.000331455	0	0	0.0116279	0.0425532	0	0.0211268	0.0530973	0	0	0	0	0.00019996
UGT2B17	4	69085497	69116840	0.518396	0.952381	0.988235	0.988372	0.446809	0.633333	0.676056	0.362832	0.795455	0.56	0.579545	0.569697	0.00019996
GPR103	4	122469246	122521631	0.000331455	0.309524	0.235294	0.139535	0.106383	0.122222	0.119718	0.20354	0.0227273	0.06	0.147727	0.0848485	0.00019996
GYPB	4	145136706	145159946	0.00729201	0	0	0	0.0638298	0.0666667	0.0211268	0.123894	0	0.02	0	0.0121212	0.00019996
LRBA	4	151405045	152156329	0	0	0	0	0.468085	0.311111	0.246479	0.469027	0	0.04	0	0	0.00019996
TRIM61	4	166095047	166118268	0	0	0	0	0.106383	0.0777778	0.211268	0.159292	0.0227273	0	0	0	0.00019996
GALNT17	4	172971149	174198133	0	0.297619	0.447059	0.313953	0.765957	0.777778	0.690141	0.725664	0.590909	0.74	0.784091	0.775758	0.00019996
LOC285501	4	178886900	179148663	0.00066291	0	0	0	0.0212766	0.0444444	0.0422535	0.0530973	0	0.02	0	0	0.00019996
COMMD10	5	115448625	115656877	0.00165727	0	0	0.0116279	0	0.0111111	0.0140845	0.0707965	0.0113636	0.04	0	0	0.00019996
PCDHA1	5	140146059	140372113	0.00132582	0.0595238	0.0588235	0.0581395	0.12766	0.255556	0.288732	0.106195	0.0681818	0.16	0.125	0.206061	0.00019996
PCDHA2	5	140154627	140372113	0.00132582	0.0595238	0.0588235	0.0581395	0.12766	0.255556	0.288732	0.106195	0.0681818	0.16	0.125	0.206061	0.00019996
PCDHA3	5	140160966	140372113	0.00132582	0.0595238	0.0588235	0.0581395	0.12766	0.255556	0.288732	0.106195	0.0681818	0.16	0.125	0.206061	0.00019996
PCDHA4	5	140166855	140372113	0.00132582	0.0595238	0.0588235	0.0581395	0.12766	0.255556	0.288732	0.106195	0.0681818	0.16	0.125	0.206061	0.00019996
PCDHA5	5	140181544	140372113	0.00132582	0.0595238	0.0588235	0.0581395	0.12766	0.255556	0.288732	0.106195	0.0681818	0.16	0.125	0.206061	0.00019996
PCDHA6	5	140187833	140372113	0.00132582	0.0595238	0.0588235	0.0581395	0.12766	0.255556	0.288732	0.106195	0.0681818	0.16	0.125	0.206061	0.00019996
PCDHA7	5	140194152	140372113	0.00132582	0.0595238	0.0588235	0.0581395	0.12766	0.255556	0.288732	0.106195	0.0681818	0.16	0.125	0.206061	0.00019996
PCDHA8	5	140201090	140372113	0.00132582	0.0595238	0.0588235	0.0581395	0.12766	0.255556	0.288732	0.106195	0.0681818	0.16	0.125	0.206061	0.00019996
PCDHA9	5	140207540	140372113	0.00132582	0.0595238	0.0588235	0.0581395	0.12766	0.255556	0.288732	0.106195	0.0681818	0.16	0.125	0.206061	0.00019996
PCDHA10	5	140215817	140372113	0.000331455	0.0595238	0.0588235	0.0581395	0.12766	0.255556	0.288732	0.106195	0.0681818	0.16	0.125	0.206061	0.00019996
BTNL8	5	180258734	180310512	0	0.547619	0.4	0.523256	0.234043	0.2	0.112676	0.150442	0.193182	0.52	0.613636	0.533333	0.00019996
BTNL3	5	180348506	180366333	0	0.547619	0.4	0.523256	0.234043	0.2	0.112676	0.150442	0.193182	0.52	0.613636	0.533333	0.00019996
DUSP22	6	237100	296355	0.00232019	0.952381	0.894118	0.918605	1	1	0.992958	0.99115	0.988636	0.94	0.965909	0.975758	0.00019996
HLA-A29.1	6	30018304	30085130	0.0135897	0	0	0	0	0.0777778	0	0.0530973	0	0	0	0	0.00019996
HSPA1A	6	31891269	31893698	0.000994365	0	0	0.0232558	0.0212766	0.0333333	0.0140845	0.00884956	0	0.02	0.0340909	0.00606061	0.00059988
HSPA1B	6	31903490	31906010	0.00066291	0	0	0.0232558	0.0212766	0.0333333	0.0140845	0.00884956	0	0.02	0.0340909	0.00606061	0.00059988
HLA-DRB5	6	32593131	32605984	0.00364601	0.988095	0.988235	0.953488	1	0.988889	1	0.973451	0.931818	1	0.977273	0.957576	0.00019996
HLA-DRB1	6	32654524	32665540	0.000994365	0.988095	0.988235	0.953488	1	0.988889	1	0.973451	0.931818	1	0.977273	0.957576	0.00019996
HLA-DQA1	6	32713160	32719407	0	0.892857	0.964706	0.930233	0.93617	0.833333	0.943662	0.893805	0.897727	1	0.943182	0.915152	0.00019996
HLA-DQB1	6	32735634	32742444	0	0.809524	0.917647	0.813953	0.787234	0.644444	0.816901	0.769912	0.75	0.98	0.863636	0.824242	0.00019996
FKBP5	6	35649344	35764692	0.000331455	0	0	0	0.0212766	0.0111111	0.00704225	0.0530973	0	0	0	0	0.00019996
BTBD9	6	38244204	38715902	0	0	0	0	0.0425532	0.0666667	0.028169	0.0619469	0.0113636	0	0	0	0.00019996
NKAIN2	6	124166767	125188485	0.000994365	0	0	0	0	0	0.0352113	0	0.0227273	0.02	0.0113636	0.0727273	0.00019996
SLC22A2	6	160557781	160599949	0	0	0	0	0.0425532	0.1	0.0915493	0.0353982	0	0	0.0113636	0	0.00019996
PARK2	6	161688579	163068824	0.00928074	0	0	0	0	0.0111111	0	0.0707965	0	0	0	0	0.00019996
C7orf28A	7	5904866	5932129	0	0.0714286	0.0235294	0.0465116	0	0	0.0140845	0	0	0	0	0	0.00019996
NPSR1	7	34664421	34884469	0	0	0	0	0.0638298	0.0333333	0.0211268	0.141593	0	0	0	0	0.00019996
ABCA13	7	48208388	48657637	0.000331455	0	0	0	0	0	0.0352113	0	0.0454545	0.02	0.0340909	0.0363636	0.00019996
TYW1	7	66099251	66341933	0.00066291	0.154762	0.141176	0.22093	0.595745	0.655556	0.669014	0.575221	0.534091	0.5	0.477273	0.478788	0.00019996
HIP1	7	75001344	75206215	0	0	0	0	0	0	0	0	0.0340909	0	0	0.109091	0.00019996
MAGI2	7	77484309	78920826	0	0	0	0	0.0212766	0.0111111	0	0.0707965	0	0	0	0	0.00019996
LHFPL3	7	103756339	104336239	0.000331455	0	0	0	0.0425532	0.0555556	0.0211268	0.0707965	0	0.02	0	0	0.00019996
IMMP2L	7	110090345	110989583	0.00696056	0.0119048	0	0.0116279	0.0425532	0.0333333	0.028169	0.079646	0.0340909	0	0	0.0121212	0.00019996
C7orf60	7	112246437	112367168	0	0.0833333	0.117647	0.127907	0	0	0	0	0	0	0	0	0.00019996
MGAM	7	141342147	141453016	0.0328141	0.333333	0.294118	0.255814	0.12766	0.0333333	0.126761	0	0.227273	0.22	0.375	0.345455	0.00019996
CNTNAP2	7	145444385	147749019	0.0029831	0	0	0	0.0212766	0.0444444	0.00704225	0.115044	0	0	0	0	0.00019996
CSMD1	8	2780281	4839736	0.0116009	0.0119048	0	0	0.0851064	0.177778	0.176056	0.150442	0	0	0	0.00606061	0.00019996
SGCZ	8	13991743	15140163	0.00132582	0	0	0	0	0.0222222	0.0492958	0.0353982	0	0	0	0	0.00019996
TUSC3	8	15442100	15666366	0.0798807	0.119048	0.0823529	0.0813953	0	0.0222222	0.133803	0	0.0568182	0	0.0568182	0.0666667	0.00019996
PSD3	8	18429092	18915476	0.00132582	0	0	0	0.0212766	0.0888889	0.0633803	0.00884956	0.0340909	0.02	0.0227273	0.0121212	0.00019996
NKAIN3	8	63324054	64066182	0.000994365	0	0	0	0.255319	0.322222	0.0633803	0.380531	0	0.02	0	0	0.00019996
RALYL	8	85258007	85996633	0.000331455	0	0	0	0.276596	0.177778	0.0774648	0.141593	0.0113636	0	0.0454545	0.0545455	0.00019996
GRHL2	8	102573843	102751128	0	0	0	0	0.106383	0.111111	0.0774648	0.247788	0	0.02	0.0113636	0.00606061	0.00019996
KANK1	9	494702	736103	0.00795492	0	0	0	0.148936	0.322222	0.225352	0.238938	0	0	0.0227273	0	0.00019996
RLN1	9	5324968	5329873	0.0149155	0.0357143	0.0705882	0	0.0638298	0.0444444	0.0211268	0.00884956	0.0227273	0.02	0	0.0242424	0.00259948
APBA1	9	71235021	71477042	0.00563474	0	0.0470588	0.0348837	0.212766	0.111111	0.176056	0.150442	0.0227273	0.04	0.0113636	0.0121212	0.00019996
OR13C5	9	106400558	106401515	0.00066291	0	0	0.0581395	0.0638298	0.111111	0.0915493	0.141593	0	0	0	0	0.00019996
MPP7	10	28379928	28611073	0.000331455	0	0	0	0.0212766	0.0444444	0	0.0353982	0	0	0	0	0.00019996
PARG	10	50696330	51041337	0	0.0238095	0.0117647	0.0348837	0	0.0111111	0	0.0176991	0.0227273	0.02	0	0	0.00019996
DMBT1	10	124310170	124393242	0	0.27381	0.2	0.209302	0	0.0333333	0.0774648	0.0265487	0.284091	0.08	0.181818	0.157576	0.00019996
CYP2E1	10	135190856	135202610	0.021876	0.0238095	0.0352941	0.0348837	0.191489	0.133333	0.161972	0.168142	0	0.04	0.0340909	0.030303	0.00019996
SYCE1	10	135217394	135232866	0.0205502	0.0238095	0.0352941	0.0348837	0.191489	0.133333	0.161972	0.168142	0	0.04	0.0340909	0.030303	0.00019996
OR52N1	11	5765659	5766622	0	0.369048	0.411765	0.267442	0.319149	0.366667	0.570423	0.451327	0.465909	0.46	0.454545	0.387879	0.00019996
NELL1	11	20647711	21553577	0.00132582	0	0	0	0	0.155556	0.0352113	0.0973451	0	0	0	0	0.00019996
TRIM48	11	54786233	54795171	0.000331455	0.416667	0.517647	0.465116	0.106383	0.0777778	0.133803	0.19469	0.534091	0.2	0.227273	0.157576	0.00019996
OR8U8	11	55899675	56265136	0	0	0	0	0.106383	0.0222222	0.0352113	0.0176991	0	0	0	0	0.00019996
CNTN5	11	98397080	99732683	0.0271793	0.0952381	0.0823529	0.0581395	0	0	0	0	0	0	0	0.00606061	0.00179964
SLC35F2	11	107166926	107234864	0.000331455	0.0119048	0	0	0.0212766	0	0	0	0.0340909	0	0.0340909	0.0484848	0.00019996
CACNA1C	12	2032676	2677376	0.00132582	0.0119048	0	0	0.0212766	0	0	0	0.0340909	0.18	0.0113636	0.145455	0.00019996
SLC2A14	12	7857663	7916762	0.0278422	0.0357143	0.0235294	0.0465116	0.106383	0	0.0352113	0.0619469	0.0454545	0.02	0.0681818	0.0666667	0.00019996
SLC2A3	12	7963093	7980138	0.0281737	0.0357143	0.0235294	0.0465116	0.106383	0	0.0352113	0.0619469	0.0454545	0.02	0.0681818	0.0666667	0.00019996
PRR4	12	10889714	11215480	0	0.416667	0.329412	0.348837	0.680851	0.6	0.683099	0.637168	0.409091	0.68	0.602273	0.769697	0.00019996
PRH1	12	10924826	11215477	0	0.416667	0.329412	0.348837	0.680851	0.6	0.683099	0.637168	0.409091	0.68	0.602273	0.769697	0.00019996
PRB1	12	11396023	11399791	0.0155784	0.119048	0.105882	0.0232558	0.340426	0.233333	0.232394	0.274336	0.170455	0.1	0.181818	0.187879	0.00019996
PRB2	12	11435740	11439768	0.0116009	0.119048	0.105882	0.0232558	0.340426	0.233333	0.232394	0.274336	0.170455	0.1	0.181818	0.187879	0.00019996
LOH12CR1	12	12401321	12511105	0	0.0119048	0.0117647	0	0.0638298	0.0222222	0.0352113	0.0707965	0.0681818	0.04	0.102273	0.0545455	0.00019996
PTPRO	12	15366753	15641602	0	0	0	0	0.0638298	0.0888889	0	0.185841	0	0	0	0	0.00019996
SLC2A13	12	38435089	38785928	0	0	0	0	0.0212766	0.0444444	0	0.0619469	0	0	0	0	0.00019996
FAM19A2	12	60388307	60872818	0	0	0	0	0.12766	0.0888889	0.0211268	0.123894	0	0	0	0	0.00019996
MGAT4C	12	84897167	85756812	0.000994365	0.047619	0.0705882	0.0581395	0.148936	0.188889	0.056338	0.292035	0.0227273	0.02	0.0113636	0	0.00019996
ANKS1B	12	97653201	98902563	0.00132582	0.0119048	0	0	0	0.0111111	0.105634	0	0	0	0	0	0.00019996
LHFP	13	38815028	39075356	0	0	0	0	0.0212766	0.0555556	0.056338	0.00884956	0	0	0	0	0.00019996
FLJ40296	13	56619622	56622644	0.00265164	0.154762	0.0823529	0.0348837	0	0	0	0	0	0	0	0	0.0019996
RNASE3	14	20429401	20430347	0.00563474	0.0357143	0.0235294	0.0465116	0.106383	0.155556	0.0985915	0.150442	0	0.04	0.0113636	0.0181818	0.00019996
DHRS4	14	23492804	23508328	0	0.0238095	0	0.0348837	0.0425532	0.0666667	0.0211268	0.0265487	0.0227273	0	0.0227273	0.0242424	0.00019996
DHRS4L2	14	23527866	23545459	0.00066291	0.0238095	0	0.0348837	0.0425532	0.0666667	0.0211268	0.0265487	0.0227273	0	0.0227273	0.0242424	0.00019996
KIAA0391	14	34661526	34813021	0.000331455	0.654762	0.658824	0.604651	0.148936	0.0222222	0.0774648	0.0176991	0.295455	0.32	0.284091	0.248485	0.00019996
PRKCH	14	60858267	61087451	0	0	0	0	0	0.0222222	0.0211268	0.0530973	0	0	0	0	0.00019996
HEATR4	14	73014944	73095404	0.000331455	0.952381	0.976471	0.965116	0.531915	0.544444	0.633803	0.522124	0.556818	0.62	0.693182	0.733333	0.00019996
CHRFAM7A	15	28440734	28473156	0.00066291	0.988095	1	0.976744	0.914894	0.977778	0.978873	0.955752	1	1	0.954545	0.981818	0.00019996
ARHGAP11B	15	28706170	28718305	0.000331455	0	0	0.127907	0	0	0	0.00884956	0	0	0	0	0.00019996
CKMT1B	15	41672543	41678896	0.000331455	0.0119048	0.0117647	0.0232558	0.0212766	0.0555556	0.00704225	0.0353982	0.0227273	0	0.0113636	0.0121212	0.00019996
STRC	15	41679052	41698290	0.00198873	0.0119048	0.0117647	0.0232558	0.0212766	0.0555556	0.00704225	0.0353982	0.0227273	0	0.0113636	0.0121212	0.00019996
CATSPER2	15	41710063	41728331	0.00232019	0.0119048	0.0117647	0.0232558	0.0212766	0.0555556	0.00704225	0.0353982	0.0227273	0	0.0113636	0.0121212	0.00019996
CKMT1A	15	41772375	41778712	0.000331455	0.0119048	0.0117647	0.0232558	0.0212766	0.0555556	0.00704225	0.0353982	0.0227273	0	0.0113636	0.0121212	0.00019996
KCTD5	16	2672498	2699032	0.00066291	0.0238095	0.0705882	0.139535	0.106383	0.0777778	0.225352	0.0353982	0.261364	0.38	0.352273	0.248485	0.00019996
C16orf63	16	15867077	15889948	0.00165727	0	0	0	0.0425532	0.0666667	0.028169	0.0530973	0	0	0	0	0.00019996
NOMO2	16	18418682	18480935	0	0.0833333	0.105882	0.0697674	0.0425532	0.0222222	0.0422535	0	0.0113636	0.02	0	0	0.00019996
HPR	16	70654625	70668646	0.00132582	0	0	0	0.148936	0.166667	0.056338	0.292035	0	0.02	0	0	0.00019996
TBC1D26	17	15576315	15588823	0.00497183	0	0	0.0116279	0	0.0222222	0.0492958	0.106195	0	0	0	0	0.00019996
KRT33B	17	36773271	36779573	0	0	0	0	0.191489	0.144444	0.112676	0.238938	0	0	0	0	0.00019996
KIAA1267	17	41463128	41605371	0.00497183	0	0	0.0116279	0.255319	0.0111111	0.0774648	0	0.681818	0.36	0.659091	0.727273	0.00019996
ARL17	17	41732689	41794876	0.17766	0.738095	0.705882	0.697674	0.617021	0.5	0.591549	0.557522	0.568182	0.62	0.579545	0.575758	0.00019996
TRIM37	17	54414781	54539048	0	0	0	0.174419	0	0.0222222	0.0140845	0	0	0	0.0113636	0	0.00019996
DOK6	18	65219270	65660359	0.0132582	0.0238095	0.0588235	0.0348837	0	0	0	0	0.0681818	0.06	0.0909091	0.0787879	0.00019996
ZNF799	19	12361829	12373034	0	0.0119048	0	0	0.0425532	0	0.0140845	0.0353982	0	0	0	0.00606061	0.00019996
ZNF826	19	20366359	20399602	0.000331455	0.214286	0.176471	0.232558	0.170213	0.111111	0.239437	0.19469	0.193182	0.1	0.147727	0.0909091	0.00019996
PSG1	19	48063197	48075711	0.0251906	0.0595238	0.0352941	0.0348837	0.0638298	0.0888889	0.0422535	0.0707965	0.113636	0.16	0.0795455	0.0666667	0.00019996
PSG11	19	48203648	48222471	0.0248591	0.0833333	0.0352941	0.0697674	0.170213	0.0888889	0.105634	0.132743	0.136364	0.2	0.0795455	0.0727273	0.00019996
PSG2	19	48260201	48278654	0.0122638	0.0595238	0	0.0348837	0.106383	0.0555556	0.0633803	0.079646	0.0340909	0.14	0.0340909	0.00606061	0.00019996
PSG5	19	48363734	48382528	0.00894929	0.0595238	0	0.0348837	0.106383	0.0555556	0.0633803	0.079646	0.0340909	0.14	0.0340909	0.00606061	0.00019996
PSG4	19	48388693	48401630	0.00430892	0.0595238	0	0.0348837	0.106383	0.0555556	0.0633803	0.079646	0.0340909	0.14	0.0340909	0.00606061	0.00019996
ZNF285A	19	49581647	49597617	0	0	0	0	0	0.0111111	0.0140845	0.0353982	0	0	0	0	0.00019996
ZNF229	19	49622265	49644505	0	0	0	0	0	0.0111111	0.0140845	0.0353982	0	0	0	0	0.00019996
SIGLEC14	19	56837617	56841944	0	0.738095	0.670588	0.755814	0.404255	0.522222	0.450704	0.451327	0.522727	0.34	0.420455	0.351515	0.00019996
ZNF468	19	58033596	58052714	0.00198873	0.0238095	0.0823529	0.127907	0.0212766	0	0.0140845	0.0265487	0.0568182	0	0	0.0181818	0.00019996
LILRA6	19	59432280	59438536	0.000994365	0.130952	0.117647	0.209302	0.574468	0.566667	0.387324	0.539823	0.295455	0.24	0.409091	0.412121	0.00019996
KIR3DP1	19	59927812	60001550	0.00265164	0.0714286	0.0352941	0.0116279	0.12766	0.2	0.0985915	0.150442	0.125	0.02	0.0340909	0.0181818	0.00019996
KIR2DL3	19	59941785	59956316	0	0.0714286	0.0352941	0.0116279	0.12766	0.2	0.0985915	0.150442	0.125	0.02	0.0340909	0.0181818	0.00019996
KIR2DS4	19	60035985	60051835	0	0.0714286	0.0352941	0.0116279	0.12766	0.2	0.0985915	0.150442	0.125	0.02	0.0340909	0.0181818	0.00019996
SIRPB1	20	1493028	1548689	0	0.404762	0.364706	0.511628	0.12766	0.133333	0.0633803	0.115044	0.284091	0.56	0.306818	0.454545	0.00019996
MACROD2	20	13924145	15981841	0.0248591	0	0	0	0.0638298	0.0777778	0.0211268	0.0973451	0	0.02	0	0	0.00019996
EYA2	20	44956915	45250899	0	0.119048	0.152941	0.0697674	0	0	0	0	0.0340909	0	0	0	0.00019996
BCAS1	20	51993485	52120711	0.00198873	0	0	0	0.0425532	0.0111111	0.0704225	0.00884956	0.0681818	0.1	0.125	0.0666667	0.00019996
CDH4	20	59260953	59945694	0.00232019	0	0	0	0	0	0	0	0.136364	0	0	0	0.00019996
SNF1LK	21	43658826	43671430	0	0	0	0	0.0212766	0.111111	0.133803	0	0.0340909	0.02	0.0340909	0.0484848	0.00019996
DDTL	22	22639025	22644748	0.00464037	0.440476	0.411765	0.418605	0.531915	0.377778	0.492958	0.39823	0.477273	0.5	0.545455	0.545455	0.00019996
GSTT2	22	22652313	22656106	0.00464037	0.440476	0.411765	0.418605	0.531915	0.377778	0.492958	0.39823	0.477273	0.5	0.545455	0.545455	0.00019996
LRP5L	22	24077426	24088524	0.0411004	0.0952381	0.0823529	0.0232558	0.0425532	0.0888889	0.119718	0.0884956	0.0568182	0.08	0.0795455	0.109091	0.00019996
MKL1	22	39136237	39362636	0	0	0	0	0	0.0444444	0.084507	0.00884956	0	0	0	0	0.00019996

## Sheet: Table S4
Gene	Function	Chr	Start	End	LWK	YRI	ASW	MKK	GIH	MEX	TSI	CEU	THAI	JPT	CHB	CHD
KANSL1	nuclear protein involved in histone acetylation	17	41463128	41605371	0.0111111	0	0.255319	0.0774648	0.681818	0.36	0.659091	0.727273	0.00497183	0.0116279	0	0
MGAM	plays a role in the final steps of digestion of starch	7	141342147	141453016	0.0333333	0	0.12766	0.126761	0.227273	0.22	0.375	0.345455	0.0328141	0.255814	0.333333	0.294118
CTDSPL	a tumor suppressor gene involved in many types of cancer	3	37878672	38000964	0.0111111	0.0265487	0.0638298	0.0422535	0.215909	0.08	0.272727	0.121212	0.0447464	0.0348837	0.154762	0.141176
SFMBT1	may be involved in antigen recognition	3	52913666	53055110	0	0	0.0638298	0	0.0568182	0.3	0.181818	0.157576	0.0523699	0.0465116	0.142857	0.105882
PRAMEF1	may function in reproductive tissues during development	1	12774132	12778810	0.0555556	0.0265487	0.0425532	0.084507	0.0681818	0.1	0.0454545	0.0848485	0.0102751	0.116279	0.0952381	0.105882
PRAMEF2	may function in reproductive tissues during development	1	12839527	12844351	0.0555556	0.0265487	0.0425532	0.084507	0.0681818	0.1	0.0454545	0.0848485	0.00928074	0.116279	0.0952381	0.105882
CFHR4	enhances the cofactor activity of CFH, and is involved in complement regulation	1	195123834	195154386	0.0555556	0.0707965	0.0425532	0.00704225	0.0568182	0.02	0.0113636	0	0.0175671	0.0232558	0.0833333	0.0352941
SLC2A14	a member of the glucose transporter (GLUT) family	12	7857663	7916762	0	0.0619469	0.106383	0.0352113	0.0454545	0.02	0.0681818	0.0666667	0.0278422	0.0465116	0.0357143	0.0235294
PSG11	a member of the immunoglobulin (Ig) superfamily produced by the placental syncytiotrophoblasts	19	48203648	48222471	0.0888889	0.132743	0.170213	0.105634	0.136364	0.2	0.0795455	0.0727273	0.0248591	0.0697674	0.0833333	0.0352941
LRP5L	Wnt-activated receptor activity and Wnt-protein binding	22	24077426	24088524	0.0888889	0.0884956	0.0425532	0.119718	0.0568182	0.08	0.0795455	0.109091	0.0411004	0.0232558	0.0952381	0.0823529
PSG1	a member of the immunoglobulin (Ig) superfamily produced by the placental syncytiotrophoblasts	19	48063197	48075711	0.0888889	0.0707965	0.0638298	0.0422535	0.113636	0.16	0.0795455	0.0666667	0.0251906	0.0348837	0.0595238	0.0352941
PSG2	a member of the immunoglobulin (Ig) superfamily produced by the placental syncytiotrophoblasts	19	48260201	48278654	0.0555556	0.079646	0.106383	0.0633803	0.0340909	0.14	0.0340909	0.00606061	0.0122638	0.0348837	0.0595238	0
RNASE3	major granule-derived protein with cytotoxic activity in eosinophils; known marker of allergic inflammation	14	20429401	20430347	0.155556	0.150442	0.106383	0.0985915	0	0.04	0.0113636	0.0181818	0.00563474	0.0465116	0.0357143	0.0235294
CYP2E1	a member of the cytochrome P450 superfamily that is induced by ethanol, the diabetic state, and starvation	10	135190856	135202610	0.133333	0.168142	0.191489	0.161972	0	0.04	0.0340909	0.030303	0.021876	0.0348837	0.0238095	0.0352941
SYCE1	involved in meiotic synapsis, cell cycle, and mitosis	10	135217394	135232866	0.133333	0.168142	0.191489	0.161972	0	0.04	0.0340909	0.030303	0.0205502	0.0348837	0.0238095	0.0352941
KANK1	functions in cytoskeleton formation by regulating actin polymerization	9	494702	736103	0.322222	0.238938	0.148936	0.225352	0	0	0.0227273	0	0.00795492	0	0	0
ZNF385B	zinc ion binding and nucleic acid binding protein	2	180014955	180434477	0.377778	0.292035	0.297872	0.15493	0.113636	0.06	0.0681818	0.121212	0.00530328	0	0	0
ZBTB20	negative regulation of transcription and DNA binding	3	115540212	116348817	0.588889	0.654867	0.425532	0.316901	0.227273	0.04	0.0113636	0.0181818	0.0530328	0.0348837	0.0238095	0.0117647
PRB1	encodes salivary proline-rich proteins (PRPs)	12	11396023	11399791	0.233333	0.274336	0.340426	0.232394	0.170455	0.1	0.181818	0.187879	0.0155784	0.0232558	0.119048	0.105882
PRB2	encodes salivary proline-rich proteins (PRPs)	12	11435740	11439768	0.233333	0.274336	0.340426	0.232394	0.170455	0.1	0.181818	0.187879	0.0116009	0.0232558	0.119048	0.105882
GALNTL6	metal ion binding and polypeptide N-acetylgalactosaminyltransferase activity	4	172971149	174198133	0.777778	0.725664	0.765957	0.690141	0.590909	0.74	0.784091	0.775758	0	0.313953	0.297619	0.447059
PRH1	proline-rich protein found in saliva	12	10924826	11215477	0.6	0.637168	0.680851	0.683099	0.409091	0.68	0.602273	0.769697	0	0.348837	0.416667	0.329412
PRR4	proline-rich protein found in saliva	12	10889714	11215480	0.6	0.637168	0.680851	0.683099	0.409091	0.68	0.602273	0.769697	0	0.348837	0.416667	0.329412
SESTD1	may act as a primary docking protein directing membrane turnover	2	179674663	179837595	0.6	0.699115	0.659574	0.725352	0.681818	0.48	0.556818	0.351515	0	0.290698	0.178571	0.176471
CFHR1	a secreted protein belonging to the complement factor H protein family	1	195055483	195067942	0.588889	0.79646	0.595745	0.450704	0.602273	0.22	0.420455	0.393939	0.00563474	0.104651	0.202381	0.152941
CFHR3	a secreted protein that binds to heparin, and may be involved in complement regulation	1	195010552	195029496	0.588889	0.79646	0.595745	0.450704	0.602273	0.22	0.420455	0.393939	0.00497183	0.104651	0.202381	0.152941
DUSP22	acts as a negative regulator of the ERalpha-mediated signaling pathway	6	237100	296355	1	0.99115	1	0.992958	0.988636	0.94	0.965909	0.975758	0.00232019	0.918605	0.952381	0.894118
CHRFAM7A	mediates fast signal transmission at synapses	15	28440734	28473156	0.977778	0.955752	0.914894	0.978873	1	1	0.954545	0.981818	0.00066291	0.976744	0.988095	1
LEPREL1	plays a critical role in collagen chain assembly stability and cross-linking	3	191157315	191321412	0.344444	0.371681	0.404255	0.211268	0.613636	0.38	0.488636	0.49697	0.000994365	0.569767	0.797619	0.694118
SIGLEC14	a member of sialic acid-binding lectins	19	56837617	56841944	0.522222	0.451327	0.404255	0.450704	0.522727	0.34	0.420455	0.351515	0	0.755814	0.738095	0.670588
UGT2B17	catalyzes the transfer of glucuronic acid from uridine diphosphoglucuronic acid	4	69085497	69116840	0.633333	0.362832	0.446809	0.676056	0.795455	0.56	0.579545	0.569697	0.518396	0.988372	0.952381	0.988235
CROCC	major structural component of the ciliary rootlet	1	17121031	17172061	0.733333	0.787611	0.617021	0.760563	0.511364	0.5	0.75	0.636364	0.00331455	0.825581	0.833333	0.811765
HEATR4	HEAT repeat containing protein	14	73014944	73095404	0.544444	0.522124	0.531915	0.633803	0.556818	0.62	0.693182	0.733333	0.000331455	0.965116	0.952381	0.976471
ANKRD36B	ankyrin repeat domain containing protein	2	97487692	97572761	0.566667	0.460177	0.680851	0.633803	0.420455	0.66	0.806818	0.860606	0	0.55814	0.714286	0.611765
ARL17B	GTP binding protein	17	41732689	41794876	0.5	0.557522	0.617021	0.591549	0.568182	0.62	0.579545	0.575758	0.17766	0.697674	0.738095	0.705882

## Sheet: Table S5
	ThaiCNV	HapMap3
Genotyping Platform	Illumina Human610-Quad, Illumina HapMap 550v3, Illumina HumanOmniexpress	Affymetrix Human SNP array 6.0, Illumina Human1M-single beadchip
Number of SNPs	592532, 568666, and 733264	1852600 and 1199187
Algorithm	CBS (CNV Workshop), and HMM (PennCNV)	Objective Bayes Hidden-Markov Model (QuantiSNP), and HMM (BirdsEye Suite)
Sample Size	3017	1038
